# Supplementary material for: Aggregates Associated with Instability of Antibodies during Aerosolization Induce Adverse Immunological Effects
Source: Pharmaceutics. 2022 Mar 18;14(3):671. doi: 10.3390/pharmaceutics14030671 (PMC8949695; doi:10.3390/pharmaceutics14030671)
Supplement: Supplementary file 1 [file pharmaceutics-14-00671-s001.zip]

Archive with 1 entries (1 files):
- pharmaceutics-1627215-supplementary.pdf
